# Supplementary material for: One-Month Duration Compared with Twelve-Month Duration of Dual Antiplatelet Therapy in Elective Angioplasty for Coronary Artery Disease: Bleeding and Ischaemic Outcomes
Source: J Clin Med. 2024 Aug 2;13(15):4521. doi: 10.3390/jcm13154521 (PMC11312761; doi:10.3390/jcm13154521)
Supplement: Supplementary file 1 [file jcm-13-04521-s001.zip]

Archive with 1 entries (1 files):
- jcm-3122787-supplementary.pdf
